# Supplementary material for: Ultralow-Resistance High-Voltage Loaded Woven Air Filter for Fine Particle/Bacteria Removal
Source: Polymers (Basel). 2025 Jun 26;17(13):1765. doi: 10.3390/polym17131765 (PMC12251714; doi:10.3390/polym17131765)
Supplement: Supplementary file 1 [file polymers-17-01765-s001.zip]

Archive with 1 entries (1 files):
- polymers-3613720-supplementary.pdf
